# Supplementary material for: Eradication of Mycoplasma pneumoniae biofilm towers by treatment with hydrogen peroxide or antibiotic combinations acting synergistically
Source: PLoS One. 2025 Aug 28;20(8):e0329571. doi: 10.1371/journal.pone.0329571 (PMC12393767; doi:10.1371/journal.pone.0329571)
Supplement: S1 Data — (XLSX) [file pone.0329571.s001.xlsx]

## Sheet: M129
		M129
	A	% Reduction	% Relative biofilm mass remaining		Average	SD
	0.554	40.9382	59.0618
MOX	0.387	58.742	41.258		49.7157	8.93511
	0.458	51.1727	48.8273
ERY	0.87	38.7755	61.2245
	0.902	37.099	62.901		59.6129	4.32531
	0.801	45.2869	54.7131
DOX	1.01	28.9233	71.0767
	0.956	33.3333	66.6667		64.0839	8.58091
	0.798	45.4918	54.5082
MOX + ERY	0.096	89.7655	10.2345
	0.109	88.3795	11.6205		13.9303	5.24704
	0.187	80.064	19.936
MOX + DOX	0.145	84.2733	15.7267
	0.106	88.9237	11.0763		12.6117	2.69778
	0.093	88.968	11.032
ERY + DOX	0.2	85.9254	14.0746
	0.313	78.1729	21.8271		16.6576	4.47691
	0.206	85.929	14.071

## Sheet: 19294
		19294
	A	% Reduction	% Relative biofilm mass remaining		Average	SD
	0.419	59.5169	40.4831
MOX	0.417	65.25	34.75		44.2102	11.7748
	0.644	42.6025	57.3975
ERY	0.518	54.7598	45.2402
	0.603	38.4065	61.5935		55.5495	8.97231
	0.646	40.1852	59.8148
DOX	0.65	37.1981	62.8019
	0.591	50.75	49.25		55.176	6.93407
	0.6	46.5241	53.4759
MOX + ERY	0.088	90.6183	9.38166
	0.106	88.6994	11.3006		11.0519	1.56078
	0.117	87.5267	12.4733
MOX + DOX	0.222	78.5507	21.4493
	0.251	79.0833	20.9167		20.2717	1.60065
	0.207	81.5508	18.4492
ERY + DOX	0.24	79.0393	20.9607
	0.28	71.3994	28.6006		22.3538	5.67991
	0.189	82.5	17.5
